# Supplementary material for: A fixed reconstruction of fully edentulous patients with immediate function using an apically tapered implant design: a retrospective clinical study
Source: Int J Implant Dent. 2020 Nov 23;6:77. doi: 10.1186/s40729-020-00271-1 (PMC7680819; doi:10.1186/s40729-020-00271-1)
Supplement: Supplementary file 1 — Additional file 1. [file 40729_2020_271_MOESM1_ESM.xlsx]

## Sheet: Survival rate
								Survial Time
Pt#	Sex	Systemic Prob	Smoker	Jaw	TYPE	Num. Imp	Failure #	Day	Ave. Mo
1	Male	Hypertension	2 pack	Man	BLT (Roxolid)	4	0	1643	54.7667
2	Male	None	None	Max	BLT (Roxolid)	4	3	1638	54.6
3	Male	None	Former	Max	BLT (Roxolid)	4	0	1637	54.5667
4	Male	Diabetic	2 pack	Max	BLT (Roxolid)	4	0	1567	52.2333
5	Female	None	None	Man	BLT (Roxolid)	4	0	1454	48.4667
6	Female	None	None	Man	BLT (Roxolid)	4	0	1451	48.3667
7	Female	None	None	Max	BLT (Roxolid)	4	0	1451	48.3667
8	Male	None	None	Man	BLT (Roxolid)	4	0	1404	46.8
9	Female	None	None	Max	BLT (Roxolid)	4	0	1403	46.7667
10	Female	Depression	1 Pack	Man	BLT (Roxolid)	4	0	1400	46.6667
11	Male	Hypertension, diabetic	2 pack	Max	BLT (Roxolid)	4	0	1398	46.6
12	Female	None	10 ciga	Max	BLT (Roxolid)	4	0	1307	43.5667
13	Female	None	None	Man	BLT (Roxolid)	4	0	1286	42.8667
14	Female	Depression, panic attack	None	Man	BLT (Roxolid)	4	0	1283	42.7667
15	Female	None	10 ciga	Man	BLT (Roxolid)	4	0	1175	39.1667
16	Female	diabetis	none	upper	BLT (Roxolid)	4	0	968	32.2667
17	Male	anti depressant	smoker	upper	BLT (Roxolid)	4	0	1049	34.9667
18	Female	anti depressant	none	upper	BLT (Roxolid)	4	0	1166	38.8667
19	Female	anti depressant	none	lower	BLT (Roxolid)	4	0	1021	34.0333
20	Male	none	heavy smoker	upper	BLT (Roxolid)	4	0	1250	41.6667
21	Male	none	heavy smoker	lower	BLT (Roxolid)	4	0	1250	41.6667
22	Male	none	heavy smoker	upper	BLT (Roxolid)	4	0	1336	44.5333
23	Male	none	heavy smoker	lower	BLT (Roxolid)	4	0	1304	43.4667
24	Male	none	smoker	upper	BLT (Roxolid)	4	0	1215	40.5
25	Male	diabetes, Cardio Vascular Disease	none	upper	BLT (Roxolid)	4	0	1229	40.9667
26	Male	diabetes, Cardio Vascular Disease	none	lower	BLT (Roxolid)	5	0	1215	40.5
27	Female	none	smoker	upper	BLT (Roxolid)	4	0	1187	39.5667
28	Female	none	smoker	lower	BLT (Roxolid)	4	0	1187	39.5667
29	Female	none	smoker	upper	BLT (Roxolid)	4	0	1278	42.6
30	Male	none	none	upper	BLT (Roxolid)	4	0	1112	37.0667
31	Male	none	none	lower	BLT (Roxolid)	4	0	1105	36.8333
32	Male	none	none	upper	BLT (Roxolid)	4	0	1346	44.8667
33	Male	none	smoker	upper	BLT (Roxolid)	4	0	986	32.8667
34	Female	none	none	upper	BLT (Roxolid)	4	0	1290	43
35	Male	none	none	upper	BLT (Roxolid)	4	0	1276	42.5333
36	Female	KOAH	none	lower	BLT (Roxolid)	4	0	1364	45.4667
37	Male	none	none	upper	BLT (Roxolid)	4	0	1157	38.5667
38	Female	none	none	lower	BLT (Roxolid)	4	0	978	32.6
39	Male	high blood pressure	smoker	lower	BLT (Roxolid)	4	1	965	32.1667
40	Female	high blood pressure	none	upper	BLT (Roxolid)	6	0	968	32.2667
41	Female	high blood pressure	none	lower	BLT (Roxolid)	4	0	940	31.3333
42	Female	none	None	upper	BLT (Roxolid)	4	0	1243	41.4333
						171
					Total Implant number	171	4
					Failure rate (%)	2.33918
					Survival rate (%)	97.6608

## Sheet: Bone Level
Bone Level Analysis
Bone level per timepoint (in mm)
timepoint	mean	SD	min	max
BL_mesial_0	,6237	,88421	-1,50	3,50
BL_distal_0	,9984	1,12980	-,50	4,00
BL_mean_0	,8110	,90813	-,75	3,50
BL_mesial_4	,4444	,79616	-2,00	3,00
BL_distal_4	,5871	,96424	-1,50	3,50
BL_mean_4	,5157	,70473	-1,15	2,60
BL_mesial_12	-,1057	1,13656	-4,50	2,90
BL_distal_12	,3594	1,28943	-5,00	3,50
BL_mean_12	,1269	1,07620	-4,75	2,10
BL_Mesial_24	-,1813	1,30741	-3,80	1,60
BL_distal_24	-,1219	1,01242	-3,70	2,00
BL_mean_24	-,1516	1,07452	-3,75	1,75
BL_Mesial_last	-,2000	1,13263	-2,90	,80
BL_distal_last	,2125	,62436	-,90	1,00
BL_mean_last	,0063	,55255	-1,05	,65
Differences in bone level (compared to specific timepoint) (in mm)
difference	mean	SD	min	max
Diff_mesial_0_4	,1395	1,02059	-3,00	3,00
Diff_distal_0_4	,3520	,84736	-2,20	3,20
Diff_mean_0_4	,2458	,80343	-2,60	2,55			Time point (M)	Side	Mean	SD	Mean	SD		Time point (M)	Mean	SD
Diff_mesial_0_12	,7557	1,39967	-2,10	7,00			0-4	Mesial	,1395	1,02059	,2458	,80343		0 to 4	,2458	,80343
Diff_distal_0_12	,6094	1,20590	-2,00	7,50				Distal	,3520	,84736				0 to 12	,6825	1,18197
Diff_mean_0_12	,6825	1,18197	-1,75	7,25			0-12	Mesial	,7557	1,39967	,6825	1,18197		0 to 24	,1516	1,07452
Diff_mesial_0_24	,1813	1,30741	-1,60	3,80				Distal	,6094	1,20590				4 to 12	,5071	1,10963
Diff_distal_0_24	,1219	1,01242	-2,00	3,70			0-24	Mesial	,1813	1,30741	,1516	1,07452		12 to 24	,0932	,31064
Diff_mean_0_24	,1516	1,07452	-1,75	3,75				Distal	,1219	1,01242
Diff_mesial_4_12	,6628	1,39471	-1,50	5,50			4 to 12	Mesial	,6628	1,39471	,5071	1,10963
Diff_distal_4_12	,35128	1,038198	-2,000	5,000				Distal	,35128	1,038198
Diff_mean_4_12	,5071	1,10963	-1,75	4,75			12 to 24	Mesial	,1500	,40326	,0932	,31064
Diff_mesial_12_24	,1500	,40326	-,30	1,40				Distal	,0364	,27351
Diff_distal_12_24	,0364	,27351	-,40	1,20
Diff_mean_12_24	,0932	,31064	-,20	1,30
Bone level according to maxilla (Max) and mandible (Man) (in mm), at specific timepoints
difference	Max/Man	mean	SD	min	max
Diff_mesial_0_4	Max	,0721	1,08282	-3,00	3,00
	Man	,2214	,94267	-2,40	2,50				Time (Month)	Jaw	Mean	SD
Diff_distal_0_4	Max	,4287	,86798	-2,20	2,50				0 to 4	Maxilla	,2504	,84633
	Man	,2589	,81971	-1,80	3,20					Mandible	,2402	,75561
Diff_mean_0_4	Max	,2504	,84633	-2,60	2,55				0 to 12	Maxilla	,6273	,99439
	Man	,2402	,75561	-1,65	2,50					Mandible	,7667	1,43053
Diff_mesial_0_12	Max	,6328	1,25509	-2,10	3,80				0 to 24	Maxilla	,1625	1,56565
	Man	,9429	1,59284	-,50	7,00					Mandible	,1479	,90006
Diff_distal_0_12	Max	,6219	1,05912	-2,00	3,70				4 to 12	Maxilla	,3385	,81991
	Man	,5905	1,41418	-1,30	7,50					Mandible	,7767	1,43441
Diff_mean_0_12	Max	,6273	,99439	-1,75	3,75				12 to 24	Maxilla	,0000	,00000
	Man	,7667	1,43053	-,45	7,25					Mandible	,1464	,38404
Diff_mesial_0_24	Max	,1125	1,58424	-1,50	3,80
	Man	,2042	1,24008	-1,60	3,30
Diff_distal_0_24	Max	,2125	1,57338	-2,00	3,70
	Man	,0917	,79011	-1,50	2,70
Diff_mean_0_24	Max	,1625	1,56565	-1,75	3,75
	Man	,1479	,90006	-,80	3,00
Diff_mesial_4_12	Max	,4750	1,11727	-1,50	3,80
	Man	,9633	1,72916	-,30	5,50
Diff_distal_4_12	Max	,20208	,786722	-2,000	3,700
	Man	,59000	1,327780	-,200	5,000
Diff_mean_4_12	Max	,3385	,81991	-1,75	3,75
	Man	,7767	1,43441	-,25	4,75
Diff_mesial_12_24	Max	,0000	,00000	,00	,00
	Man	,2357	,49085	-,30	1,40
Diff_distal_12_24	Max	,0000	,00000	,00	,00
	Man	,0571	,34578	-,40	1,20
Diff_mean_12_24	Max	,0000	,00000	,00	,00
	Man	,1464	,38404	-,20	1,30
